# Supplementary material for: Guiding a Diclofenac Sodium Dual-Release Sustained Formulation Development Through In Vitro–In Vivo Relationship Based on Physiologically Based Pharmacokinetics
Source: Pharmaceutics. 2026 May 18;18(5):613. doi: 10.3390/pharmaceutics18050613 (PMC13210601; doi:10.3390/pharmaceutics18050613)
Supplement: Supplementary file 1 [file pharmaceutics-18-00613-s001.zip]

Archive with 1 entries (1 files):
- pharmaceutics-4258387-supplementary.pdf
